# Supplementary material for: Effective Enrichment of Plasmonic Hotspots for SERS by Spinning Droplets on a Slippery Concave Dome Array
Source: Biosensors (Basel). 2022 Apr 24;12(5):270. doi: 10.3390/bios12050270 (PMC9138491; doi:10.3390/bios12050270)
Supplement: Supplementary file 1 [file biosensors-12-00270-s001.zip]

Archive with 4 entries (4 files):
- biosensors-1681193-SI.pdf
- Video S1 The SCDA shows the excellent superhydrophobic property.mp4
- Video S2 The concave dome can physically confine the droplets.mp4
- Video S3 The analytes rotate periodically on the SCDA.mp4
